# Supplementary material for: Insights into the cell-wall dynamics in grapevine berries during ripening and in response to biotic and abiotic stresses
Source: Plant Mol Biol. 2024 Apr 11;114(3):38. doi: 10.1007/s11103-024-01437-w (PMC11009762; doi:10.1007/s11103-024-01437-w)
Supplement: Supplementary file 1 — Online Resource 1. List of the eight major classes of grapevine CWME-encoding genes. Gene symbols and gene IDs for expansin (EXP), pectin methylesterase (PME), endo-polygalacturonase (PG), pectate lyase (PL), xyloglucan-endotransglucosylase/hydrolase (XTH) gene families were obtained from the references listed in the last column of the table. For the rhamnogalacturonate lyase (RGL), cellulase (CEL), and β-galactosidase (β-GAL) gene families, they were identified using the hmmscan tool from HMMER 3.1 (Finn et al. 2011) and the Pfam-A database (release 35) against the 12X.v1 structural annotation of the 12X.0 grapevine genome assembly (https://grapedia.org/genomes/). The results were filtered for the Pfam domains PF06045, PF00759, and PF01301 for the RGL, CEL, and β-GAL families, respectively, considering a sequence E-value ≤ 1x10-5. Supplementary material 1 (XLSX 22.5 kb) [file 11103_2024_1437_MOESM1_ESM.xlsx]

## Sheet: Online Resource 1
Online Resource 1. List of the grapevine genes encoding for the eight most important classes of grapevine CWMEs encoding genes. Gene symbols and Gene IDs for Expansin (EXP), Pectin methylesterase (PME), Endo-polygalacturonase (PG), Pectate lyase (PL), Xyloglucan-endotransglucosylase/hydrolase (XTH) gene families were retrieved from the references indicated in the last column of the table. Regardi…
Gene_symbol	Gene ID (V1)	Reference
Expansin (EXP)
VvEXPA1	VIT_01s0026g02620	Dal Santo S, Vannozzi A, Tornielli GB, Fasoli M, Venturini L, et al. (2013) Genome-Wide Analysis of the Expansin Gene Superfamily Reveals GrapevineSpecific Structural and Functional Characteristics. PLoS ONE 8(4): e62206. doi:10.1371/journal.pone.0062206
VvEXPA2	VIT_02s0025g04700	Dal Santo S, Vannozzi A, Tornielli GB, Fasoli M, Venturini L, et al. (2013) Genome-Wide Analysis of the Expansin Gene Superfamily Reveals GrapevineSpecific Structural and Functional Characteristics. PLoS ONE 8(4): e62206. doi:10.1371/journal.pone.0062207
VvEXPA3	VIT_03s0038g04060	Dal Santo S, Vannozzi A, Tornielli GB, Fasoli M, Venturini L, et al. (2013) Genome-Wide Analysis of the Expansin Gene Superfamily Reveals GrapevineSpecific Structural and Functional Characteristics. PLoS ONE 8(4): e62206. doi:10.1371/journal.pone.0062208
VvEXPA4	VIT_04s0079g00420	Dal Santo S, Vannozzi A, Tornielli GB, Fasoli M, Venturini L, et al. (2013) Genome-Wide Analysis of the Expansin Gene Superfamily Reveals GrapevineSpecific Structural and Functional Characteristics. PLoS ONE 8(4): e62206. doi:10.1371/journal.pone.0062209
VvEXPA5	VIT_06s0004g00070	Dal Santo S, Vannozzi A, Tornielli GB, Fasoli M, Venturini L, et al. (2013) Genome-Wide Analysis of the Expansin Gene Superfamily Reveals GrapevineSpecific Structural and Functional Characteristics. PLoS ONE 8(4): e62206. doi:10.1371/journal.pone.0062210
VvEXPA6	VIT_06s0004g04860	Dal Santo S, Vannozzi A, Tornielli GB, Fasoli M, Venturini L, et al. (2013) Genome-Wide Analysis of the Expansin Gene Superfamily Reveals GrapevineSpecific Structural and Functional Characteristics. PLoS ONE 8(4): e62206. doi:10.1371/journal.pone.0062211
VvEXPA7	VIT_06s0004g07970	Dal Santo S, Vannozzi A, Tornielli GB, Fasoli M, Venturini L, et al. (2013) Genome-Wide Analysis of the Expansin Gene Superfamily Reveals GrapevineSpecific Structural and Functional Characteristics. PLoS ONE 8(4): e62206. doi:10.1371/journal.pone.0062212
VvEXPA8	VIT_07s0005g02310	Dal Santo S, Vannozzi A, Tornielli GB, Fasoli M, Venturini L, et al. (2013) Genome-Wide Analysis of the Expansin Gene Superfamily Reveals GrapevineSpecific Structural and Functional Characteristics. PLoS ONE 8(4): e62206. doi:10.1371/journal.pone.0062213
VvEXPA9	VIT_07s0005g04850	Dal Santo S, Vannozzi A, Tornielli GB, Fasoli M, Venturini L, et al. (2013) Genome-Wide Analysis of the Expansin Gene Superfamily Reveals GrapevineSpecific Structural and Functional Characteristics. PLoS ONE 8(4): e62206. doi:10.1371/journal.pone.0062214
VvEXPA10	VIT_08s0058g01200	Dal Santo S, Vannozzi A, Tornielli GB, Fasoli M, Venturini L, et al. (2013) Genome-Wide Analysis of the Expansin Gene Superfamily Reveals GrapevineSpecific Structural and Functional Characteristics. PLoS ONE 8(4): e62206. doi:10.1371/journal.pone.0062215
VvEXPA11	VIT_08s0007g00440	Dal Santo S, Vannozzi A, Tornielli GB, Fasoli M, Venturini L, et al. (2013) Genome-Wide Analysis of the Expansin Gene Superfamily Reveals GrapevineSpecific Structural and Functional Characteristics. PLoS ONE 8(4): e62206. doi:10.1371/journal.pone.0062216
VvEXPA12	VIT_08s0007g04680	Dal Santo S, Vannozzi A, Tornielli GB, Fasoli M, Venturini L, et al. (2013) Genome-Wide Analysis of the Expansin Gene Superfamily Reveals GrapevineSpecific Structural and Functional Characteristics. PLoS ONE 8(4): e62206. doi:10.1371/journal.pone.0062217
VvEXPA13	VIT_13s0019g01650	Dal Santo S, Vannozzi A, Tornielli GB, Fasoli M, Venturini L, et al. (2013) Genome-Wide Analysis of the Expansin Gene Superfamily Reveals GrapevineSpecific Structural and Functional Characteristics. PLoS ONE 8(4): e62206. doi:10.1371/journal.pone.0062218
VvEXPA14	VIT_13s0067g02930	Dal Santo S, Vannozzi A, Tornielli GB, Fasoli M, Venturini L, et al. (2013) Genome-Wide Analysis of the Expansin Gene Superfamily Reveals GrapevineSpecific Structural and Functional Characteristics. PLoS ONE 8(4): e62206. doi:10.1371/journal.pone.0062219
VvEXPA15	VIT_14s0068g00600	Dal Santo S, Vannozzi A, Tornielli GB, Fasoli M, Venturini L, et al. (2013) Genome-Wide Analysis of the Expansin Gene Superfamily Reveals GrapevineSpecific Structural and Functional Characteristics. PLoS ONE 8(4): e62206. doi:10.1371/journal.pone.0062220
VvEXPA16	VIT_14s0108g01020	Dal Santo S, Vannozzi A, Tornielli GB, Fasoli M, Venturini L, et al. (2013) Genome-Wide Analysis of the Expansin Gene Superfamily Reveals GrapevineSpecific Structural and Functional Characteristics. PLoS ONE 8(4): e62206. doi:10.1371/journal.pone.0062221
VvEXPA17	VIT_17s0000g06360	Dal Santo S, Vannozzi A, Tornielli GB, Fasoli M, Venturini L, et al. (2013) Genome-Wide Analysis of the Expansin Gene Superfamily Reveals GrapevineSpecific Structural and Functional Characteristics. PLoS ONE 8(4): e62206. doi:10.1371/journal.pone.0062222
VvEXPA18	VIT_17s0053g00990	Dal Santo S, Vannozzi A, Tornielli GB, Fasoli M, Venturini L, et al. (2013) Genome-Wide Analysis of the Expansin Gene Superfamily Reveals GrapevineSpecific Structural and Functional Characteristics. PLoS ONE 8(4): e62206. doi:10.1371/journal.pone.0062223
VvEXPA19	VIT_18s0001g01130	Dal Santo S, Vannozzi A, Tornielli GB, Fasoli M, Venturini L, et al. (2013) Genome-Wide Analysis of the Expansin Gene Superfamily Reveals GrapevineSpecific Structural and Functional Characteristics. PLoS ONE 8(4): e62206. doi:10.1371/journal.pone.0062224
VvEXPA20	VIT_19s0014g02910	Dal Santo S, Vannozzi A, Tornielli GB, Fasoli M, Venturini L, et al. (2013) Genome-Wide Analysis of the Expansin Gene Superfamily Reveals GrapevineSpecific Structural and Functional Characteristics. PLoS ONE 8(4): e62206. doi:10.1371/journal.pone.0062225
VvEXPB1	VIT_09s0002g08510	Dal Santo S, Vannozzi A, Tornielli GB, Fasoli M, Venturini L, et al. (2013) Genome-Wide Analysis of the Expansin Gene Superfamily Reveals GrapevineSpecific Structural and Functional Characteristics. PLoS ONE 8(4): e62206. doi:10.1371/journal.pone.0062226
VvEXPB2	VIT_12s0059g00190	Dal Santo S, Vannozzi A, Tornielli GB, Fasoli M, Venturini L, et al. (2013) Genome-Wide Analysis of the Expansin Gene Superfamily Reveals GrapevineSpecific Structural and Functional Characteristics. PLoS ONE 8(4): e62206. doi:10.1371/journal.pone.0062227
VvEXPB3	VIT_15s0021g02670	Dal Santo S, Vannozzi A, Tornielli GB, Fasoli M, Venturini L, et al. (2013) Genome-Wide Analysis of the Expansin Gene Superfamily Reveals GrapevineSpecific Structural and Functional Characteristics. PLoS ONE 8(4): e62206. doi:10.1371/journal.pone.0062228
VvEXPB4	VIT_15s0021g02700	Dal Santo S, Vannozzi A, Tornielli GB, Fasoli M, Venturini L, et al. (2013) Genome-Wide Analysis of the Expansin Gene Superfamily Reveals GrapevineSpecific Structural and Functional Characteristics. PLoS ONE 8(4): e62206. doi:10.1371/journal.pone.0062229
VvEXLA1	VIT_03s0038g03430	Dal Santo S, Vannozzi A, Tornielli GB, Fasoli M, Venturini L, et al. (2013) Genome-Wide Analysis of the Expansin Gene Superfamily Reveals GrapevineSpecific Structural and Functional Characteristics. PLoS ONE 8(4): e62206. doi:10.1371/journal.pone.0062230
VvEXLB1	VIT_02s0012g00830	Dal Santo S, Vannozzi A, Tornielli GB, Fasoli M, Venturini L, et al. (2013) Genome-Wide Analysis of the Expansin Gene Superfamily Reveals GrapevineSpecific Structural and Functional Characteristics. PLoS ONE 8(4): e62206. doi:10.1371/journal.pone.0062231
VvEXLB2	VIT_00s0309g00050	Dal Santo S, Vannozzi A, Tornielli GB, Fasoli M, Venturini L, et al. (2013) Genome-Wide Analysis of the Expansin Gene Superfamily Reveals GrapevineSpecific Structural and Functional Characteristics. PLoS ONE 8(4): e62206. doi:10.1371/journal.pone.0062232
VvEXLB3	VIT_00s0309g00090	Dal Santo S, Vannozzi A, Tornielli GB, Fasoli M, Venturini L, et al. (2013) Genome-Wide Analysis of the Expansin Gene Superfamily Reveals GrapevineSpecific Structural and Functional Characteristics. PLoS ONE 8(4): e62206. doi:10.1371/journal.pone.0062233
VvEXLB4	VIT_00s1455g00010	Dal Santo S, Vannozzi A, Tornielli GB, Fasoli M, Venturini L, et al. (2013) Genome-Wide Analysis of the Expansin Gene Superfamily Reveals GrapevineSpecific Structural and Functional Characteristics. PLoS ONE 8(4): e62206. doi:10.1371/journal.pone.0062234
Pectin methylesterase (PME)
VvPME1	VIT_07s0005g00720	Khan N, Fatima F, Haider MS, Shazadee H, Liu Z, et al. (2019) Genome-Wide Identification and Expression Profiling of the Polygalacturonase (PG) and Pectin Methylesterase (PME) Genes in Grapevine (Vitisvinifera L.). Int J Mol Sci. 20(13):3180. doi: 10.3390/ijms20133180.
VvPME2	VIT_13s0047g00230	Khan N, Fatima F, Haider MS, Shazadee H, Liu Z, et al. (2019) Genome-Wide Identification and Expression Profiling of the Polygalacturonase (PG) and Pectin Methylesterase (PME) Genes in Grapevine (Vitisvinifera L.). Int J Mol Sci. 20(13):3180. doi: 10.3390/ijms20133180.
VvPME3	VIT_11s0016g00300	Khan N, Fatima F, Haider MS, Shazadee H, Liu Z, et al. (2019) Genome-Wide Identification and Expression Profiling of the Polygalacturonase (PG) and Pectin Methylesterase (PME) Genes in Grapevine (Vitisvinifera L.). Int J Mol Sci. 20(13):3180. doi: 10.3390/ijms20133180.
VvPME4	VIT_07s0005g00730	Khan N, Fatima F, Haider MS, Shazadee H, Liu Z, et al. (2019) Genome-Wide Identification and Expression Profiling of the Polygalacturonase (PG) and Pectin Methylesterase (PME) Genes in Grapevine (Vitisvinifera L.). Int J Mol Sci. 20(13):3180. doi: 10.3390/ijms20133180.
VvPME5	VIT_11s0016g00480	Khan N, Fatima F, Haider MS, Shazadee H, Liu Z, et al. (2019) Genome-Wide Identification and Expression Profiling of the Polygalacturonase (PG) and Pectin Methylesterase (PME) Genes in Grapevine (Vitisvinifera L.). Int J Mol Sci. 20(13):3180. doi: 10.3390/ijms20133180.
VvPME6	VIT_11s0016g00290	Khan N, Fatima F, Haider MS, Shazadee H, Liu Z, et al. (2019) Genome-Wide Identification and Expression Profiling of the Polygalacturonase (PG) and Pectin Methylesterase (PME) Genes in Grapevine (Vitisvinifera L.). Int J Mol Sci. 20(13):3180. doi: 10.3390/ijms20133180.
VvPME7	VIT_09s0002g00320	Khan N, Fatima F, Haider MS, Shazadee H, Liu Z, et al. (2019) Genome-Wide Identification and Expression Profiling of the Polygalacturonase (PG) and Pectin Methylesterase (PME) Genes in Grapevine (Vitisvinifera L.). Int J Mol Sci. 20(13):3180. doi: 10.3390/ijms20133180.
VvPME8	VIT_06s0009g02600	Khan N, Fatima F, Haider MS, Shazadee H, Liu Z, et al. (2019) Genome-Wide Identification and Expression Profiling of the Polygalacturonase (PG) and Pectin Methylesterase (PME) Genes in Grapevine (Vitisvinifera L.). Int J Mol Sci. 20(13):3180. doi: 10.3390/ijms20133180.
VvPME9	VIT_06s0009g02630	Khan N, Fatima F, Haider MS, Shazadee H, Liu Z, et al. (2019) Genome-Wide Identification and Expression Profiling of the Polygalacturonase (PG) and Pectin Methylesterase (PME) Genes in Grapevine (Vitisvinifera L.). Int J Mol Sci. 20(13):3180. doi: 10.3390/ijms20133180.
VvPME10	VIT_06s0009g02560	Khan N, Fatima F, Haider MS, Shazadee H, Liu Z, et al. (2019) Genome-Wide Identification and Expression Profiling of the Polygalacturonase (PG) and Pectin Methylesterase (PME) Genes in Grapevine (Vitisvinifera L.). Int J Mol Sci. 20(13):3180. doi: 10.3390/ijms20133180.
VvPME11	VIT_06s0009g02590	Khan N, Fatima F, Haider MS, Shazadee H, Liu Z, et al. (2019) Genome-Wide Identification and Expression Profiling of the Polygalacturonase (PG) and Pectin Methylesterase (PME) Genes in Grapevine (Vitisvinifera L.). Int J Mol Sci. 20(13):3180. doi: 10.3390/ijms20133180.
VvPME12	VIT_15s0048g00510	Khan N, Fatima F, Haider MS, Shazadee H, Liu Z, et al. (2019) Genome-Wide Identification and Expression Profiling of the Polygalacturonase (PG) and Pectin Methylesterase (PME) Genes in Grapevine (Vitisvinifera L.). Int J Mol Sci. 20(13):3180. doi: 10.3390/ijms20133180.
VvPME13	VIT_16s0022g00700	Khan N, Fatima F, Haider MS, Shazadee H, Liu Z, et al. (2019) Genome-Wide Identification and Expression Profiling of the Polygalacturonase (PG) and Pectin Methylesterase (PME) Genes in Grapevine (Vitisvinifera L.). Int J Mol Sci. 20(13):3180. doi: 10.3390/ijms20133180.
VvPME14	VIT_05s0020g00800	Khan N, Fatima F, Haider MS, Shazadee H, Liu Z, et al. (2019) Genome-Wide Identification and Expression Profiling of the Polygalacturonase (PG) and Pectin Methylesterase (PME) Genes in Grapevine (Vitisvinifera L.). Int J Mol Sci. 20(13):3180. doi: 10.3390/ijms20133180.
VvPME15	VIT_16s0022g00710	Khan N, Fatima F, Haider MS, Shazadee H, Liu Z, et al. (2019) Genome-Wide Identification and Expression Profiling of the Polygalacturonase (PG) and Pectin Methylesterase (PME) Genes in Grapevine (Vitisvinifera L.). Int J Mol Sci. 20(13):3180. doi: 10.3390/ijms20133180.
VvPME16	VIT_01s0011g05380	Khan N, Fatima F, Haider MS, Shazadee H, Liu Z, et al. (2019) Genome-Wide Identification and Expression Profiling of the Polygalacturonase (PG) and Pectin Methylesterase (PME) Genes in Grapevine (Vitisvinifera L.). Int J Mol Sci. 20(13):3180. doi: 10.3390/ijms20133180.
VvPME17	VIT_15s0048g00500	Khan N, Fatima F, Haider MS, Shazadee H, Liu Z, et al. (2019) Genome-Wide Identification and Expression Profiling of the Polygalacturonase (PG) and Pectin Methylesterase (PME) Genes in Grapevine (Vitisvinifera L.). Int J Mol Sci. 20(13):3180. doi: 10.3390/ijms20133180.
VvPME18	VIT_14s0060g01960	Khan N, Fatima F, Haider MS, Shazadee H, Liu Z, et al. (2019) Genome-Wide Identification and Expression Profiling of the Polygalacturonase (PG) and Pectin Methylesterase (PME) Genes in Grapevine (Vitisvinifera L.). Int J Mol Sci. 20(13):3180. doi: 10.3390/ijms20133180.
VvPME19	VIT_12s0035g01900	Khan N, Fatima F, Haider MS, Shazadee H, Liu Z, et al. (2019) Genome-Wide Identification and Expression Profiling of the Polygalacturonase (PG) and Pectin Methylesterase (PME) Genes in Grapevine (Vitisvinifera L.). Int J Mol Sci. 20(13):3180. doi: 10.3390/ijms20133180.
VvPME20	VIT_05s0062g01160	Khan N, Fatima F, Haider MS, Shazadee H, Liu Z, et al. (2019) Genome-Wide Identification and Expression Profiling of the Polygalacturonase (PG) and Pectin Methylesterase (PME) Genes in Grapevine (Vitisvinifera L.). Int J Mol Sci. 20(13):3180. doi: 10.3390/ijms20133180.
VvPME21	VIT_16s0098g01900	Khan N, Fatima F, Haider MS, Shazadee H, Liu Z, et al. (2019) Genome-Wide Identification and Expression Profiling of the Polygalacturonase (PG) and Pectin Methylesterase (PME) Genes in Grapevine (Vitisvinifera L.). Int J Mol Sci. 20(13):3180. doi: 10.3390/ijms20133180.
VvPME22	VIT_11s0016g00330	Khan N, Fatima F, Haider MS, Shazadee H, Liu Z, et al. (2019) Genome-Wide Identification and Expression Profiling of the Polygalacturonase (PG) and Pectin Methylesterase (PME) Genes in Grapevine (Vitisvinifera L.). Int J Mol Sci. 20(13):3180. doi: 10.3390/ijms20133180.
VvPME23	VIT_10s0116g00590	Khan N, Fatima F, Haider MS, Shazadee H, Liu Z, et al. (2019) Genome-Wide Identification and Expression Profiling of the Polygalacturonase (PG) and Pectin Methylesterase (PME) Genes in Grapevine (Vitisvinifera L.). Int J Mol Sci. 20(13):3180. doi: 10.3390/ijms20133180.
VvPME24	VIT_11s0016g00310	Khan N, Fatima F, Haider MS, Shazadee H, Liu Z, et al. (2019) Genome-Wide Identification and Expression Profiling of the Polygalacturonase (PG) and Pectin Methylesterase (PME) Genes in Grapevine (Vitisvinifera L.). Int J Mol Sci. 20(13):3180. doi: 10.3390/ijms20133180.
VvPME25	VIT_04s0044g01030	Khan N, Fatima F, Haider MS, Shazadee H, Liu Z, et al. (2019) Genome-Wide Identification and Expression Profiling of the Polygalacturonase (PG) and Pectin Methylesterase (PME) Genes in Grapevine (Vitisvinifera L.). Int J Mol Sci. 20(13):3180. doi: 10.3390/ijms20133180.
VvPME26	VIT_07s0005g02750	Khan N, Fatima F, Haider MS, Shazadee H, Liu Z, et al. (2019) Genome-Wide Identification and Expression Profiling of the Polygalacturonase (PG) and Pectin Methylesterase (PME) Genes in Grapevine (Vitisvinifera L.). Int J Mol Sci. 20(13):3180. doi: 10.3390/ijms20133180.
VvPME27	VIT_14s0060g01950	Khan N, Fatima F, Haider MS, Shazadee H, Liu Z, et al. (2019) Genome-Wide Identification and Expression Profiling of the Polygalacturonase (PG) and Pectin Methylesterase (PME) Genes in Grapevine (Vitisvinifera L.). Int J Mol Sci. 20(13):3180. doi: 10.3390/ijms20133180.
VvPME28	VIT_05s0077g01950	Khan N, Fatima F, Haider MS, Shazadee H, Liu Z, et al. (2019) Genome-Wide Identification and Expression Profiling of the Polygalacturonase (PG) and Pectin Methylesterase (PME) Genes in Grapevine (Vitisvinifera L.). Int J Mol Sci. 20(13):3180. doi: 10.3390/ijms20133180.
VvPME29	VIT_09s0002g00330	Khan N, Fatima F, Haider MS, Shazadee H, Liu Z, et al. (2019) Genome-Wide Identification and Expression Profiling of the Polygalacturonase (PG) and Pectin Methylesterase (PME) Genes in Grapevine (Vitisvinifera L.). Int J Mol Sci. 20(13):3180. doi: 10.3390/ijms20133180.
VvPME30	VIT_13s0047g00240	Khan N, Fatima F, Haider MS, Shazadee H, Liu Z, et al. (2019) Genome-Wide Identification and Expression Profiling of the Polygalacturonase (PG) and Pectin Methylesterase (PME) Genes in Grapevine (Vitisvinifera L.). Int J Mol Sci. 20(13):3180. doi: 10.3390/ijms20133180.
VvPME31	VIT_04s0044g01000	Khan N, Fatima F, Haider MS, Shazadee H, Liu Z, et al. (2019) Genome-Wide Identification and Expression Profiling of the Polygalacturonase (PG) and Pectin Methylesterase (PME) Genes in Grapevine (Vitisvinifera L.). Int J Mol Sci. 20(13):3180. doi: 10.3390/ijms20133180.
VvPME32	VIT_14s0108g01170	Khan N, Fatima F, Haider MS, Shazadee H, Liu Z, et al. (2019) Genome-Wide Identification and Expression Profiling of the Polygalacturonase (PG) and Pectin Methylesterase (PME) Genes in Grapevine (Vitisvinifera L.). Int J Mol Sci. 20(13):3180. doi: 10.3390/ijms20133180.
VvPME33	VIT_03s0038g04740	Khan N, Fatima F, Haider MS, Shazadee H, Liu Z, et al. (2019) Genome-Wide Identification and Expression Profiling of the Polygalacturonase (PG) and Pectin Methylesterase (PME) Genes in Grapevine (Vitisvinifera L.). Int J Mol Sci. 20(13):3180. doi: 10.3390/ijms20133180.
VvPME34	VIT_18s0001g12670	Khan N, Fatima F, Haider MS, Shazadee H, Liu Z, et al. (2019) Genome-Wide Identification and Expression Profiling of the Polygalacturonase (PG) and Pectin Methylesterase (PME) Genes in Grapevine (Vitisvinifera L.). Int J Mol Sci. 20(13):3180. doi: 10.3390/ijms20133180.
VvPME35	VIT_05s0136g00310	Khan N, Fatima F, Haider MS, Shazadee H, Liu Z, et al. (2019) Genome-Wide Identification and Expression Profiling of the Polygalacturonase (PG) and Pectin Methylesterase (PME) Genes in Grapevine (Vitisvinifera L.). Int J Mol Sci. 20(13):3180. doi: 10.3390/ijms20133180.
VvPME36	VIT_05s0077g00890	Khan N, Fatima F, Haider MS, Shazadee H, Liu Z, et al. (2019) Genome-Wide Identification and Expression Profiling of the Polygalacturonase (PG) and Pectin Methylesterase (PME) Genes in Grapevine (Vitisvinifera L.). Int J Mol Sci. 20(13):3180. doi: 10.3390/ijms20133180.
VvPME37	VIT_11s0016g03020	Khan N, Fatima F, Haider MS, Shazadee H, Liu Z, et al. (2019) Genome-Wide Identification and Expression Profiling of the Polygalacturonase (PG) and Pectin Methylesterase (PME) Genes in Grapevine (Vitisvinifera L.). Int J Mol Sci. 20(13):3180. doi: 10.3390/ijms20133180.
VvPME38	VIT_04s0023g02980	Khan N, Fatima F, Haider MS, Shazadee H, Liu Z, et al. (2019) Genome-Wide Identification and Expression Profiling of the Polygalacturonase (PG) and Pectin Methylesterase (PME) Genes in Grapevine (Vitisvinifera L.). Int J Mol Sci. 20(13):3180. doi: 10.3390/ijms20133180.
VvPME39	VIT_08s0007g04480	Khan N, Fatima F, Haider MS, Shazadee H, Liu Z, et al. (2019) Genome-Wide Identification and Expression Profiling of the Polygalacturonase (PG) and Pectin Methylesterase (PME) Genes in Grapevine (Vitisvinifera L.). Int J Mol Sci. 20(13):3180. doi: 10.3390/ijms20133180.
VvPME40	VIT_03s0017g01950	Khan N, Fatima F, Haider MS, Shazadee H, Liu Z, et al. (2019) Genome-Wide Identification and Expression Profiling of the Polygalacturonase (PG) and Pectin Methylesterase (PME) Genes in Grapevine (Vitisvinifera L.). Int J Mol Sci. 20(13):3180. doi: 10.3390/ijms20133180.
VvPME41	VIT_19s0015g00150	Khan N, Fatima F, Haider MS, Shazadee H, Liu Z, et al. (2019) Genome-Wide Identification and Expression Profiling of the Polygalacturonase (PG) and Pectin Methylesterase (PME) Genes in Grapevine (Vitisvinifera L.). Int J Mol Sci. 20(13):3180. doi: 10.3390/ijms20133180.
VvPME42	VIT_02s0154g00600	Khan N, Fatima F, Haider MS, Shazadee H, Liu Z, et al. (2019) Genome-Wide Identification and Expression Profiling of the Polygalacturonase (PG) and Pectin Methylesterase (PME) Genes in Grapevine (Vitisvinifera L.). Int J Mol Sci. 20(13):3180. doi: 10.3390/ijms20133180.
VvPME43	VIT_11s0016g00510	Khan N, Fatima F, Haider MS, Shazadee H, Liu Z, et al. (2019) Genome-Wide Identification and Expression Profiling of the Polygalacturonase (PG) and Pectin Methylesterase (PME) Genes in Grapevine (Vitisvinifera L.). Int J Mol Sci. 20(13):3180. doi: 10.3390/ijms20133180.
VvPME44	VIT_16s0013g00140	Khan N, Fatima F, Haider MS, Shazadee H, Liu Z, et al. (2019) Genome-Wide Identification and Expression Profiling of the Polygalacturonase (PG) and Pectin Methylesterase (PME) Genes in Grapevine (Vitisvinifera L.). Int J Mol Sci. 20(13):3180. doi: 10.3390/ijms20133180.
VvPME45	VIT_16s0013g00160	Khan N, Fatima F, Haider MS, Shazadee H, Liu Z, et al. (2019) Genome-Wide Identification and Expression Profiling of the Polygalacturonase (PG) and Pectin Methylesterase (PME) Genes in Grapevine (Vitisvinifera L.). Int J Mol Sci. 20(13):3180. doi: 10.3390/ijms20133180.
VvPME46	VIT_16s0013g00180	Khan N, Fatima F, Haider MS, Shazadee H, Liu Z, et al. (2019) Genome-Wide Identification and Expression Profiling of the Polygalacturonase (PG) and Pectin Methylesterase (PME) Genes in Grapevine (Vitisvinifera L.). Int J Mol Sci. 20(13):3180. doi: 10.3390/ijms20133180.
VvPME47	VIT_16s0013g00190	Khan N, Fatima F, Haider MS, Shazadee H, Liu Z, et al. (2019) Genome-Wide Identification and Expression Profiling of the Polygalacturonase (PG) and Pectin Methylesterase (PME) Genes in Grapevine (Vitisvinifera L.). Int J Mol Sci. 20(13):3180. doi: 10.3390/ijms20133180.
Pectin methylesterase (PME)
VvPG1	VIT_08s0007g07770	Khan N, Fatima F, Haider MS, Shazadee H, Liu Z, et al. (2019) Genome-Wide Identification and Expression Profiling of the Polygalacturonase (PG) and Pectin Methylesterase (PME) Genes in Grapevine (Vitisvinifera L.). Int J Mol Sci. 20(13):3180. doi: 10.3390/ijms20133180.
VvPG2	VIT_08s0007g07780	Khan N, Fatima F, Haider MS, Shazadee H, Liu Z, et al. (2019) Genome-Wide Identification and Expression Profiling of the Polygalacturonase (PG) and Pectin Methylesterase (PME) Genes in Grapevine (Vitisvinifera L.). Int J Mol Sci. 20(13):3180. doi: 10.3390/ijms20133180.
VvPG3	VIT_08s0007g07750	Khan N, Fatima F, Haider MS, Shazadee H, Liu Z, et al. (2019) Genome-Wide Identification and Expression Profiling of the Polygalacturonase (PG) and Pectin Methylesterase (PME) Genes in Grapevine (Vitisvinifera L.). Int J Mol Sci. 20(13):3180. doi: 10.3390/ijms20133180.
VvPG4	VIT_08s0007g07760	Khan N, Fatima F, Haider MS, Shazadee H, Liu Z, et al. (2019) Genome-Wide Identification and Expression Profiling of the Polygalacturonase (PG) and Pectin Methylesterase (PME) Genes in Grapevine (Vitisvinifera L.). Int J Mol Sci. 20(13):3180. doi: 10.3390/ijms20133180.
VvPG5	VIT_08s0007g08330	Khan N, Fatima F, Haider MS, Shazadee H, Liu Z, et al. (2019) Genome-Wide Identification and Expression Profiling of the Polygalacturonase (PG) and Pectin Methylesterase (PME) Genes in Grapevine (Vitisvinifera L.). Int J Mol Sci. 20(13):3180. doi: 10.3390/ijms20133180.
VvPG6	VIT_13s0064g00760	Khan N, Fatima F, Haider MS, Shazadee H, Liu Z, et al. (2019) Genome-Wide Identification and Expression Profiling of the Polygalacturonase (PG) and Pectin Methylesterase (PME) Genes in Grapevine (Vitisvinifera L.). Int J Mol Sci. 20(13):3180. doi: 10.3390/ijms20133180.
VvPG7	VIT_13s0064g00750	Khan N, Fatima F, Haider MS, Shazadee H, Liu Z, et al. (2019) Genome-Wide Identification and Expression Profiling of the Polygalacturonase (PG) and Pectin Methylesterase (PME) Genes in Grapevine (Vitisvinifera L.). Int J Mol Sci. 20(13):3180. doi: 10.3390/ijms20133180.
VvPG8	VIT_09s0002g06380	Khan N, Fatima F, Haider MS, Shazadee H, Liu Z, et al. (2019) Genome-Wide Identification and Expression Profiling of the Polygalacturonase (PG) and Pectin Methylesterase (PME) Genes in Grapevine (Vitisvinifera L.). Int J Mol Sci. 20(13):3180. doi: 10.3390/ijms20133180.
VvPG9	VIT_01s0127g00390	Khan N, Fatima F, Haider MS, Shazadee H, Liu Z, et al. (2019) Genome-Wide Identification and Expression Profiling of the Polygalacturonase (PG) and Pectin Methylesterase (PME) Genes in Grapevine (Vitisvinifera L.). Int J Mol Sci. 20(13):3180. doi: 10.3390/ijms20133180.
VvPG10	VIT_01s0127g00400	Khan N, Fatima F, Haider MS, Shazadee H, Liu Z, et al. (2019) Genome-Wide Identification and Expression Profiling of the Polygalacturonase (PG) and Pectin Methylesterase (PME) Genes in Grapevine (Vitisvinifera L.). Int J Mol Sci. 20(13):3180. doi: 10.3390/ijms20133180.
VvPG11	VIT_14s0066g01060	Khan N, Fatima F, Haider MS, Shazadee H, Liu Z, et al. (2019) Genome-Wide Identification and Expression Profiling of the Polygalacturonase (PG) and Pectin Methylesterase (PME) Genes in Grapevine (Vitisvinifera L.). Int J Mol Sci. 20(13):3180. doi: 10.3390/ijms20133180.
VvPG12	VIT_01s0127g00120	Khan N, Fatima F, Haider MS, Shazadee H, Liu Z, et al. (2019) Genome-Wide Identification and Expression Profiling of the Polygalacturonase (PG) and Pectin Methylesterase (PME) Genes in Grapevine (Vitisvinifera L.). Int J Mol Sci. 20(13):3180. doi: 10.3390/ijms20133180.
VvPG13	VIT_05s0020g00420	Khan N, Fatima F, Haider MS, Shazadee H, Liu Z, et al. (2019) Genome-Wide Identification and Expression Profiling of the Polygalacturonase (PG) and Pectin Methylesterase (PME) Genes in Grapevine (Vitisvinifera L.). Int J Mol Sci. 20(13):3180. doi: 10.3390/ijms20133180.
VvPG14	VIT_14s0060g00620	Khan N, Fatima F, Haider MS, Shazadee H, Liu Z, et al. (2019) Genome-Wide Identification and Expression Profiling of the Polygalacturonase (PG) and Pectin Methylesterase (PME) Genes in Grapevine (Vitisvinifera L.). Int J Mol Sci. 20(13):3180. doi: 10.3390/ijms20133180.
VvPG15	VIT_07s0005g02090	Khan N, Fatima F, Haider MS, Shazadee H, Liu Z, et al. (2019) Genome-Wide Identification and Expression Profiling of the Polygalacturonase (PG) and Pectin Methylesterase (PME) Genes in Grapevine (Vitisvinifera L.). Int J Mol Sci. 20(13):3180. doi: 10.3390/ijms20133180.
VvPG16	VIT_02s0025g01330	Khan N, Fatima F, Haider MS, Shazadee H, Liu Z, et al. (2019) Genome-Wide Identification and Expression Profiling of the Polygalacturonase (PG) and Pectin Methylesterase (PME) Genes in Grapevine (Vitisvinifera L.). Int J Mol Sci. 20(13):3180. doi: 10.3390/ijms20133180.
VvPG17	VIT_04s0044g01420	Khan N, Fatima F, Haider MS, Shazadee H, Liu Z, et al. (2019) Genome-Wide Identification and Expression Profiling of the Polygalacturonase (PG) and Pectin Methylesterase (PME) Genes in Grapevine (Vitisvinifera L.). Int J Mol Sci. 20(13):3180. doi: 10.3390/ijms20133180.
VvPG18	VIT_07s0005g00890	Khan N, Fatima F, Haider MS, Shazadee H, Liu Z, et al. (2019) Genome-Wide Identification and Expression Profiling of the Polygalacturonase (PG) and Pectin Methylesterase (PME) Genes in Grapevine (Vitisvinifera L.). Int J Mol Sci. 20(13):3180. doi: 10.3390/ijms20133180.
VvPG19	VIT_05s0077g01760	Khan N, Fatima F, Haider MS, Shazadee H, Liu Z, et al. (2019) Genome-Wide Identification and Expression Profiling of the Polygalacturonase (PG) and Pectin Methylesterase (PME) Genes in Grapevine (Vitisvinifera L.). Int J Mol Sci. 20(13):3180. doi: 10.3390/ijms20133180.
VvPG20	VIT_07s0005g02590	Khan N, Fatima F, Haider MS, Shazadee H, Liu Z, et al. (2019) Genome-Wide Identification and Expression Profiling of the Polygalacturonase (PG) and Pectin Methylesterase (PME) Genes in Grapevine (Vitisvinifera L.). Int J Mol Sci. 20(13):3180. doi: 10.3390/ijms20133180.
VvPG21	VIT_16s0050g01110	Khan N, Fatima F, Haider MS, Shazadee H, Liu Z, et al. (2019) Genome-Wide Identification and Expression Profiling of the Polygalacturonase (PG) and Pectin Methylesterase (PME) Genes in Grapevine (Vitisvinifera L.). Int J Mol Sci. 20(13):3180. doi: 10.3390/ijms20133180.
VvPG22	VIT_02s0025g00260	Khan N, Fatima F, Haider MS, Shazadee H, Liu Z, et al. (2019) Genome-Wide Identification and Expression Profiling of the Polygalacturonase (PG) and Pectin Methylesterase (PME) Genes in Grapevine (Vitisvinifera L.). Int J Mol Sci. 20(13):3180. doi: 10.3390/ijms20133180.
VvPG23	VIT_15s0046g02000	Khan N, Fatima F, Haider MS, Shazadee H, Liu Z, et al. (2019) Genome-Wide Identification and Expression Profiling of the Polygalacturonase (PG) and Pectin Methylesterase (PME) Genes in Grapevine (Vitisvinifera L.). Int J Mol Sci. 20(13):3180. doi: 10.3390/ijms20133180.
VvPG24	VIT_11s0016g00720	Khan N, Fatima F, Haider MS, Shazadee H, Liu Z, et al. (2019) Genome-Wide Identification and Expression Profiling of the Polygalacturonase (PG) and Pectin Methylesterase (PME) Genes in Grapevine (Vitisvinifera L.). Int J Mol Sci. 20(13):3180. doi: 10.3390/ijms20133180.
VvPG25	VIT_00s0220g00150	Khan N, Fatima F, Haider MS, Shazadee H, Liu Z, et al. (2019) Genome-Wide Identification and Expression Profiling of the Polygalacturonase (PG) and Pectin Methylesterase (PME) Genes in Grapevine (Vitisvinifera L.). Int J Mol Sci. 20(13):3180. doi: 10.3390/ijms20133180.
VvPG26	VIT_00s0220g00140	Khan N, Fatima F, Haider MS, Shazadee H, Liu Z, et al. (2019) Genome-Wide Identification and Expression Profiling of the Polygalacturonase (PG) and Pectin Methylesterase (PME) Genes in Grapevine (Vitisvinifera L.). Int J Mol Sci. 20(13):3180. doi: 10.3390/ijms20133180.
VvPG27	VIT_05s0094g01300	Khan N, Fatima F, Haider MS, Shazadee H, Liu Z, et al. (2019) Genome-Wide Identification and Expression Profiling of the Polygalacturonase (PG) and Pectin Methylesterase (PME) Genes in Grapevine (Vitisvinifera L.). Int J Mol Sci. 20(13):3180. doi: 10.3390/ijms20133180.
VvPG28	VIT_05s0094g01310	Khan N, Fatima F, Haider MS, Shazadee H, Liu Z, et al. (2019) Genome-Wide Identification and Expression Profiling of the Polygalacturonase (PG) and Pectin Methylesterase (PME) Genes in Grapevine (Vitisvinifera L.). Int J Mol Sci. 20(13):3180. doi: 10.3390/ijms20133180.
VvPG29	VIT_01s0011g00340	Khan N, Fatima F, Haider MS, Shazadee H, Liu Z, et al. (2019) Genome-Wide Identification and Expression Profiling of the Polygalacturonase (PG) and Pectin Methylesterase (PME) Genes in Grapevine (Vitisvinifera L.). Int J Mol Sci. 20(13):3180. doi: 10.3390/ijms20133180.
VvPG30	VIT_03s0038g04020	Khan N, Fatima F, Haider MS, Shazadee H, Liu Z, et al. (2019) Genome-Wide Identification and Expression Profiling of the Polygalacturonase (PG) and Pectin Methylesterase (PME) Genes in Grapevine (Vitisvinifera L.). Int J Mol Sci. 20(13):3180. doi: 10.3390/ijms20133180.
VvPG31	VIT_05s0077g01900	Khan N, Fatima F, Haider MS, Shazadee H, Liu Z, et al. (2019) Genome-Wide Identification and Expression Profiling of the Polygalacturonase (PG) and Pectin Methylesterase (PME) Genes in Grapevine (Vitisvinifera L.). Int J Mol Sci. 20(13):3180. doi: 10.3390/ijms20133180.
VvPG32	VIT_07s0005g00760	Khan N, Fatima F, Haider MS, Shazadee H, Liu Z, et al. (2019) Genome-Wide Identification and Expression Profiling of the Polygalacturonase (PG) and Pectin Methylesterase (PME) Genes in Grapevine (Vitisvinifera L.). Int J Mol Sci. 20(13):3180. doi: 10.3390/ijms20133180.
VvPG33	VIT_12s0057g00320	Khan N, Fatima F, Haider MS, Shazadee H, Liu Z, et al. (2019) Genome-Wide Identification and Expression Profiling of the Polygalacturonase (PG) and Pectin Methylesterase (PME) Genes in Grapevine (Vitisvinifera L.). Int J Mol Sci. 20(13):3180. doi: 10.3390/ijms20133180.
VvPG34	VIT_12s0057g00370	Khan N, Fatima F, Haider MS, Shazadee H, Liu Z, et al. (2019) Genome-Wide Identification and Expression Profiling of the Polygalacturonase (PG) and Pectin Methylesterase (PME) Genes in Grapevine (Vitisvinifera L.). Int J Mol Sci. 20(13):3180. doi: 10.3390/ijms20133180.
VvPG35	VIT_12s0028g01290	Khan N, Fatima F, Haider MS, Shazadee H, Liu Z, et al. (2019) Genome-Wide Identification and Expression Profiling of the Polygalacturonase (PG) and Pectin Methylesterase (PME) Genes in Grapevine (Vitisvinifera L.). Int J Mol Sci. 20(13):3180. doi: 10.3390/ijms20133180.
VvPG36	VIT_12s0028g01270	Khan N, Fatima F, Haider MS, Shazadee H, Liu Z, et al. (2019) Genome-Wide Identification and Expression Profiling of the Polygalacturonase (PG) and Pectin Methylesterase (PME) Genes in Grapevine (Vitisvinifera L.). Int J Mol Sci. 20(13):3180. doi: 10.3390/ijms20133180.
Pectate lyase (PL)
VvPL1	VIT_01s0137g00240	Li, W., He, C., Wei, H., Qian, J., Xie, J.; Li, Z.; Zheng, X.; Tan, B.; Li, J.; Cheng, J.; et al. VvPL11 Is a Key Member of the Pectin Lyase Gene Family Involved in Grape Softening. Horticulturae 2023, 9, 182. https:// doi.org/10.3390/horticulturae9020182
VvPL2	VIT_01s0026g01670	Li, W., He, C., Wei, H., Qian, J., Xie, J.; Li, Z.; Zheng, X.; Tan, B.; Li, J.; Cheng, J.; et al. VvPL11 Is a Key Member of the Pectin Lyase Gene Family Involved in Grape Softening. Horticulturae 2023, 9, 182. https:// doi.org/10.3390/horticulturae9020183
VvPL3	VIT_01s0026g01680	Li, W., He, C., Wei, H., Qian, J., Xie, J.; Li, Z.; Zheng, X.; Tan, B.; Li, J.; Cheng, J.; et al. VvPL11 Is a Key Member of the Pectin Lyase Gene Family Involved in Grape Softening. Horticulturae 2023, 9, 182. https:// doi.org/10.3390/horticulturae9020184
VvPL4	VIT_01s0010g03340	Li, W., He, C., Wei, H., Qian, J., Xie, J.; Li, Z.; Zheng, X.; Tan, B.; Li, J.; Cheng, J.; et al. VvPL11 Is a Key Member of the Pectin Lyase Gene Family Involved in Grape Softening. Horticulturae 2023, 9, 182. https:// doi.org/10.3390/horticulturae9020185
VvPL5	VIT_05s0051g00590	Li, W., He, C., Wei, H., Qian, J., Xie, J.; Li, Z.; Zheng, X.; Tan, B.; Li, J.; Cheng, J.; et al. VvPL11 Is a Key Member of the Pectin Lyase Gene Family Involved in Grape Softening. Horticulturae 2023, 9, 182. https:// doi.org/10.3390/horticulturae9020186
VvPL6	VIT_07s0005g05520	Li, W., He, C., Wei, H., Qian, J., Xie, J.; Li, Z.; Zheng, X.; Tan, B.; Li, J.; Cheng, J.; et al. VvPL11 Is a Key Member of the Pectin Lyase Gene Family Involved in Grape Softening. Horticulturae 2023, 9, 182. https:// doi.org/10.3390/horticulturae9020187
VvPL7	VIT_08s0040g02740	Li, W., He, C., Wei, H., Qian, J., Xie, J.; Li, Z.; Zheng, X.; Tan, B.; Li, J.; Cheng, J.; et al. VvPL11 Is a Key Member of the Pectin Lyase Gene Family Involved in Grape Softening. Horticulturae 2023, 9, 182. https:// doi.org/10.3390/horticulturae9020188
VvPL8	VIT_08s0007g04820	Li, W., He, C., Wei, H., Qian, J., Xie, J.; Li, Z.; Zheng, X.; Tan, B.; Li, J.; Cheng, J.; et al. VvPL11 Is a Key Member of the Pectin Lyase Gene Family Involved in Grape Softening. Horticulturae 2023, 9, 182. https:// doi.org/10.3390/horticulturae9020189
VvPL9	VIT_10s0116g01160	Li, W., He, C., Wei, H., Qian, J., Xie, J.; Li, Z.; Zheng, X.; Tan, B.; Li, J.; Cheng, J.; et al. VvPL11 Is a Key Member of the Pectin Lyase Gene Family Involved in Grape Softening. Horticulturae 2023, 9, 182. https:// doi.org/10.3390/horticulturae9020190
VvPL10	VIT_13s0019g04900	Li, W., He, C., Wei, H., Qian, J., Xie, J.; Li, Z.; Zheng, X.; Tan, B.; Li, J.; Cheng, J.; et al. VvPL11 Is a Key Member of the Pectin Lyase Gene Family Involved in Grape Softening. Horticulturae 2023, 9, 182. https:// doi.org/10.3390/horticulturae9020191
VvPL11	VIT_13s0019g04910	Li, W., He, C., Wei, H., Qian, J., Xie, J.; Li, Z.; Zheng, X.; Tan, B.; Li, J.; Cheng, J.; et al. VvPL11 Is a Key Member of the Pectin Lyase Gene Family Involved in Grape Softening. Horticulturae 2023, 9, 182. https:// doi.org/10.3390/horticulturae9020192
VvPL12	VIT_14s0219g00230	Li, W., He, C., Wei, H., Qian, J., Xie, J.; Li, Z.; Zheng, X.; Tan, B.; Li, J.; Cheng, J.; et al. (2023) VvPL11 Is a Key Member of the Pectin Lyase Gene Family Involved in Grape Softening. Horticulturae 9, 182. https:// doi.org/10.3390/horticulturae9020193
VvPL13	VIT_14s0108g00030	Li, W., He, C., Wei, H., Qian, J., Xie, J.; Li, Z.; Zheng, X.; Tan, B.; Li, J.; Cheng, J.; et al. VvPL11 Is a Key Member of the Pectin Lyase Gene Family Involved in Grape Softening. Horticulturae 2023, 9, 182. https:// doi.org/10.3390/horticulturae9020194
VvPL14	VIT_16s0039g00260	Li, W., He, C., Wei, H., Qian, J., Xie, J.; Li, Z.; Zheng, X.; Tan, B.; Li, J.; Cheng, J.; et al. VvPL11 Is a Key Member of the Pectin Lyase Gene Family Involved in Grape Softening. Horticulturae 2023, 9, 182. https:// doi.org/10.3390/horticulturae9020195
VvPL15	VIT_17s0000g05740	Li, W., He, C., Wei, H., Qian, J., Xie, J.; Li, Z.; Zheng, X.; Tan, B.; Li, J.; Cheng, J.; et al. VvPL11 Is a Key Member of the Pectin Lyase Gene Family Involved in Grape Softening. Horticulturae 2023, 9, 182. https:// doi.org/10.3390/horticulturae9020196
VvPL16	VIT_17s0000g09810	Li, W., He, C., Wei, H., Qian, J., Xie, J.; Li, Z.; Zheng, X.; Tan, B.; Li, J.; Cheng, J.; et al. VvPL11 Is a Key Member of the Pectin Lyase Gene Family Involved in Grape Softening. Horticulturae 2023, 9, 182. https:// doi.org/10.3390/horticulturae9020197
VvPL17	VIT_19s0015g00510	Li, W., He, C., Wei, H., Qian, J., Xie, J.; Li, Z.; Zheng, X.; Tan, B.; Li, J.; Cheng, J.; et al. VvPL11 Is a Key Member of the Pectin Lyase Gene Family Involved in Grape Softening. Horticulturae 2023, 9, 182. https:// doi.org/10.3390/horticulturae9020198
VvPL18	VIT_00s0317g00150	Li, W., He, C., Wei, H., Qian, J., Xie, J.; Li, Z.; Zheng, X.; Tan, B.; Li, J.; Cheng, J.; et al. VvPL11 Is a Key Member of the Pectin Lyase Gene Family Involved in Grape Softening. Horticulturae 2023, 9, 182. https:// doi.org/10.3390/horticulturae9020199
Xyloglucan-endotransglucosylase/hydrolase (XTH)
VvXTH1	VIT_01s0011g06250	Qiao T, Zhang L, Yu Y, Pang Y, Tang X, et al. (2022) Identification and expression analysis of xyloglucan endotransglucosylase/hydrolase (XTH) family in grapevine (Vitis vinifera L.) PeerJ 10:e13546 https://doi.org/10.7717/peerj.13546
VvXTH2	VIT_01s0026g00200	Qiao T, Zhang L, Yu Y, Pang Y, Tang X, et al. (2022) Identification and expression analysis of xyloglucan endotransglucosylase/hydrolase (XTH) family in grapevine (Vitis vinifera L.) PeerJ 10:e13546 https://doi.org/10.7717/peerj.13547
VvXTH3	VIT_01s0150g00460	Qiao T, Zhang L, Yu Y, Pang Y, Tang X, et al. (2022) Identification and expression analysis of xyloglucan endotransglucosylase/hydrolase (XTH) family in grapevine (Vitis vinifera L.) PeerJ 10:e13546 https://doi.org/10.7717/peerj.13548
VvXTH4	VIT_02s0012g02220	Qiao T, Zhang L, Yu Y, Pang Y, Tang X, et al. (2022) Identification and expression analysis of xyloglucan endotransglucosylase/hydrolase (XTH) family in grapevine (Vitis vinifera L.) PeerJ 10:e13546 https://doi.org/10.7717/peerj.13549
VvXTH5	VIT_03s0088g00650	Qiao T, Zhang L, Yu Y, Pang Y, Tang X, et al. (2022) Identification and expression analysis of xyloglucan endotransglucosylase/hydrolase (XTH) family in grapevine (Vitis vinifera L.) PeerJ 10:e13546 https://doi.org/10.7717/peerj.13550
VvXTH6	VIT_05s0062g00240	Qiao T, Zhang L, Yu Y, Pang Y, Tang X, et al. (2022) Identification and expression analysis of xyloglucan endotransglucosylase/hydrolase (XTH) family in grapevine (Vitis vinifera L.) PeerJ 10:e13546 https://doi.org/10.7717/peerj.13551
VvXTH7	VIT_05s0062g00250	Qiao T, Zhang L, Yu Y, Pang Y, Tang X, et al. (2022) Identification and expression analysis of xyloglucan endotransglucosylase/hydrolase (XTH) family in grapevine (Vitis vinifera L.) PeerJ 10:e13546 https://doi.org/10.7717/peerj.13552
VvXTH8	VIT_05s0062g00480	Qiao T, Zhang L, Yu Y, Pang Y, Tang X, et al. (2022) Identification and expression analysis of xyloglucan endotransglucosylase/hydrolase (XTH) family in grapevine (Vitis vinifera L.) PeerJ 10:e13546 https://doi.org/10.7717/peerj.13553
VvXTH9	VIT_05s0062g00610	Qiao T, Zhang L, Yu Y, Pang Y, Tang X, et al. (2022) Identification and expression analysis of xyloglucan endotransglucosylase/hydrolase (XTH) family in grapevine (Vitis vinifera L.) PeerJ 10:e13546 https://doi.org/10.7717/peerj.13554
VvXTH10	VIT_06s0061g00550	Qiao T, Zhang L, Yu Y, Pang Y, Tang X, et al. (2022) Identification and expression analysis of xyloglucan endotransglucosylase/hydrolase (XTH) family in grapevine (Vitis vinifera L.) PeerJ 10:e13546 https://doi.org/10.7717/peerj.13555
VvXTH11	VIT_07s0185g00050	Qiao T, Zhang L, Yu Y, Pang Y, Tang X, et al. (2022) Identification and expression analysis of xyloglucan endotransglucosylase/hydrolase (XTH) family in grapevine (Vitis vinifera L.) PeerJ 10:e13546 https://doi.org/10.7717/peerj.13556
VvXTH12	VIT_08s0007g04950	Qiao T, Zhang L, Yu Y, Pang Y, Tang X, et al. (2022) Identification and expression analysis of xyloglucan endotransglucosylase/hydrolase (XTH) family in grapevine (Vitis vinifera L.) PeerJ 10:e13546 https://doi.org/10.7717/peerj.13557
VvXTH13	VIT_10s0116g00520	Qiao T, Zhang L, Yu Y, Pang Y, Tang X, et al. (2022) Identification and expression analysis of xyloglucan endotransglucosylase/hydrolase (XTH) family in grapevine (Vitis vinifera L.) PeerJ 10:e13546 https://doi.org/10.7717/peerj.13558
VvXTH14	VIT_10s0003g02440	Qiao T, Zhang L, Yu Y, Pang Y, Tang X, et al. (2022) Identification and expression analysis of xyloglucan endotransglucosylase/hydrolase (XTH) family in grapevine (Vitis vinifera L.) PeerJ 10:e13546 https://doi.org/10.7717/peerj.13559
VvXTH15	VIT_10s0003g02480	Qiao T, Zhang L, Yu Y, Pang Y, Tang X, et al. (2022) Identification and expression analysis of xyloglucan endotransglucosylase/hydrolase (XTH) family in grapevine (Vitis vinifera L.) PeerJ 10:e13546 https://doi.org/10.7717/peerj.13560
VvXTH16	VIT_11s0016g03480	Qiao T, Zhang L, Yu Y, Pang Y, Tang X, et al. (2022) Identification and expression analysis of xyloglucan endotransglucosylase/hydrolase (XTH) family in grapevine (Vitis vinifera L.) PeerJ 10:e13546 https://doi.org/10.7717/peerj.13561
VvXTH17	VIT_11s0052g01180	Qiao T, Zhang L, Yu Y, Pang Y, Tang X, et al. (2022) Identification and expression analysis of xyloglucan endotransglucosylase/hydrolase (XTH) family in grapevine (Vitis vinifera L.) PeerJ 10:e13546 https://doi.org/10.7717/peerj.13562
VvXTH18	VIT_11s0052g01190	Qiao T, Zhang L, Yu Y, Pang Y, Tang X, et al. (2022) Identification and expression analysis of xyloglucan endotransglucosylase/hydrolase (XTH) family in grapevine (Vitis vinifera L.) PeerJ 10:e13546 https://doi.org/10.7717/peerj.13563
VvXTH19	VIT_11s0052g01200	Qiao T, Zhang L, Yu Y, Pang Y, Tang X, et al. (2022) Identification and expression analysis of xyloglucan endotransglucosylase/hydrolase (XTH) family in grapevine (Vitis vinifera L.) PeerJ 10:e13546 https://doi.org/10.7717/peerj.13564
VvXTH20	VIT_11s0052g01220	Qiao T, Zhang L, Yu Y, Pang Y, Tang X, et al. (2022) Identification and expression analysis of xyloglucan endotransglucosylase/hydrolase (XTH) family in grapevine (Vitis vinifera L.) PeerJ 10:e13546 https://doi.org/10.7717/peerj.13565
VvXTH21	VIT_11s0052g01230	Qiao T, Zhang L, Yu Y, Pang Y, Tang X, et al. (2022) Identification and expression analysis of xyloglucan endotransglucosylase/hydrolase (XTH) family in grapevine (Vitis vinifera L.) PeerJ 10:e13546 https://doi.org/10.7717/peerj.13566
VvXTH22	VIT_11s0052g01250	Qiao T, Zhang L, Yu Y, Pang Y, Tang X, et al. (2022) Identification and expression analysis of xyloglucan endotransglucosylase/hydrolase (XTH) family in grapevine (Vitis vinifera L.) PeerJ 10:e13546 https://doi.org/10.7717/peerj.13567
VvXTH23	VIT_11s0052g01260	Qiao T, Zhang L, Yu Y, Pang Y, Tang X, et al. (2022) Identification and expression analysis of xyloglucan endotransglucosylase/hydrolase (XTH) family in grapevine (Vitis vinifera L.) PeerJ 10:e13546 https://doi.org/10.7717/peerj.13568
VvXTH24	VIT_11s0052g01270	Qiao T, Zhang L, Yu Y, Pang Y, Tang X, et al. (2022) Identification and expression analysis of xyloglucan endotransglucosylase/hydrolase (XTH) family in grapevine (Vitis vinifera L.) PeerJ 10:e13546 https://doi.org/10.7717/peerj.13569
VvXTH25	VIT_11s0052g01280	Qiao T, Zhang L, Yu Y, Pang Y, Tang X, et al. (2022) Identification and expression analysis of xyloglucan endotransglucosylase/hydrolase (XTH) family in grapevine (Vitis vinifera L.) PeerJ 10:e13546 https://doi.org/10.7717/peerj.13570
VvXTH26	VIT_11s0052g01300	Qiao T, Zhang L, Yu Y, Pang Y, Tang X, et al. (2022) Identification and expression analysis of xyloglucan endotransglucosylase/hydrolase (XTH) family in grapevine (Vitis vinifera L.) PeerJ 10:e13546 https://doi.org/10.7717/peerj.13571
VvXTH27	VIT_11s0052g01310	Qiao T, Zhang L, Yu Y, Pang Y, Tang X, et al. (2022) Identification and expression analysis of xyloglucan endotransglucosylase/hydrolase (XTH) family in grapevine (Vitis vinifera L.) PeerJ 10:e13546 https://doi.org/10.7717/peerj.13572
VvXTH28	VIT_11s0052g01320	Qiao T, Zhang L, Yu Y, Pang Y, Tang X, et al. (2022) Identification and expression analysis of xyloglucan endotransglucosylase/hydrolase (XTH) family in grapevine (Vitis vinifera L.) PeerJ 10:e13546 https://doi.org/10.7717/peerj.13573
VvXTH29	VIT_11s0052g01330	Qiao T, Zhang L, Yu Y, Pang Y, Tang X, et al. (2022) Identification and expression analysis of xyloglucan endotransglucosylase/hydrolase (XTH) family in grapevine (Vitis vinifera L.) PeerJ 10:e13546 https://doi.org/10.7717/peerj.13574
VvXTH30	VIT_11s0052g01340	Qiao T, Zhang L, Yu Y, Pang Y, Tang X, et al. (2022) Identification and expression analysis of xyloglucan endotransglucosylase/hydrolase (XTH) family in grapevine (Vitis vinifera L.) PeerJ 10:e13546 https://doi.org/10.7717/peerj.13575
VvXTH31	VIT_12s0134g00160	Qiao T, Zhang L, Yu Y, Pang Y, Tang X, et al. (2022) Identification and expression analysis of xyloglucan endotransglucosylase/hydrolase (XTH) family in grapevine (Vitis vinifera L.) PeerJ 10:e13546 https://doi.org/10.7717/peerj.13576
VvXTH32	VIT_15s0048g02850	Qiao T, Zhang L, Yu Y, Pang Y, Tang X, et al. (2022) Identification and expression analysis of xyloglucan endotransglucosylase/hydrolase (XTH) family in grapevine (Vitis vinifera L.) PeerJ 10:e13546 https://doi.org/10.7717/peerj.13577
VvXTH33	VIT_16s0100g00170	Qiao T, Zhang L, Yu Y, Pang Y, Tang X, et al. (2022) Identification and expression analysis of xyloglucan endotransglucosylase/hydrolase (XTH) family in grapevine (Vitis vinifera L.) PeerJ 10:e13546 https://doi.org/10.7717/peerj.13578
VvXTH34	VIT_17s0053g00610	Qiao T, Zhang L, Yu Y, Pang Y, Tang X, et al. (2022) Identification and expression analysis of xyloglucan endotransglucosylase/hydrolase (XTH) family in grapevine (Vitis vinifera L.) PeerJ 10:e13546 https://doi.org/10.7717/peerj.13579
Rhamnogalacturonan lyase (RGL)
RGL_VIT_00s0346g00070	VIT_00s0346g00070	this work
RGL_VIT_00s0346g00030	VIT_00s0346g00030	this work
RGL_VIT_10s0116g01620	VIT_10s0116g01620	this work
RGL_VIT_18s0001g07850	VIT_18s0001g07850	this work
Cellulase (CEL)
cellulase_VIT_00s0340g00050	VIT_00s0340g00050	this work
cellulase_VIT_00s2526g00010	VIT_00s2526g00010	this work
cellulase_VIT_00s2620g00010	VIT_00s2620g00010	this work
cellulase_VIT_01s0011g02170	VIT_01s0011g02170	this work
cellulase_VIT_02s0025g00430	VIT_02s0025g00430	this work
cellulase_VIT_02s0025g01380	VIT_02s0025g01380	this work
cellulase_VIT_02s0025g02650	VIT_02s0025g02650	this work
cellulase_VIT_03s0038g00630	VIT_03s0038g00630	this work
cellulase_VIT_04s0008g02010	VIT_04s0008g02010	this work
cellulase_VIT_04s0008g02020	VIT_04s0008g02020	this work
cellulase_VIT_04s0023g03260	VIT_04s0023g03260	this work
cellulase_VIT_04s0044g00780	VIT_04s0044g00780	this work
cellulase_VIT_07s0005g00740	VIT_07s0005g00740	this work
cellulase_VIT_07s0005g06580	VIT_07s0005g06580	this work
cellulase_VIT_12s0035g02180	VIT_12s0035g02180	this work
cellulase_VIT_12s0059g01250	VIT_12s0059g01250	this work
cellulase_VIT_13s0067g01190	VIT_13s0067g01190	this work
cellulase_VIT_13s0067g01200	VIT_13s0067g01200	this work
cellulase_VIT_15s0024g00020	VIT_15s0024g00020	this work
cellulase_VIT_16s0022g00720	VIT_16s0022g00720	this work
cellulase_VIT_16s0022g00730	VIT_16s0022g00730	this work
cellulase_VIT_16s0022g00750	VIT_16s0022g00750	this work
cellulase_VIT_18s0001g14040	VIT_18s0001g14040	this work
cellulase_VIT_18s0001g15680	VIT_18s0001g15680	this work
cellulase_VIT_18s0001g15690	VIT_18s0001g15690	this work
cellulase_VIT_18s0089g00210	VIT_18s0089g00210	this work
cellulase_VIT_19s0090g01050	VIT_19s0090g01050	this work
β-galactosidase (β-gal)
beta-galactosidase_VIT_00s0404g00010	VIT_00s0404g00010	this work
beta-galactosidase_VIT_00s1754g00010	VIT_00s1754g00010	this work
beta-galactosidase_VIT_03s0038g00150	VIT_03s0038g00150	this work
beta-galactosidase_VIT_03s0038g02360	VIT_03s0038g02360	this work
beta-galactosidase_VIT_04s0023g02690	VIT_04s0023g02690	this work
beta-galactosidase_VIT_04s0023g03850	VIT_04s0023g03850	this work
beta-galactosidase_VIT_05s0029g00090	VIT_05s0029g00090	this work
beta-galactosidase_VIT_06s0004g03020	VIT_06s0004g03020	this work
beta-galactosidase_VIT_07s0031g02480	VIT_07s0031g02480	this work
beta-galactosidase_VIT_07s0031g02590	VIT_07s0031g02590	this work
beta-galactosidase_VIT_08s0007g04270	VIT_08s0007g04270	this work
beta-galactosidase_VIT_09s0002g02120	VIT_09s0002g02120	this work
beta-galactosidase_VIT_09s0002g02290	VIT_09s0002g02290	this work
beta-galactosidase_VIT_10s0116g01220	VIT_10s0116g01220	this work
beta-galactosidase_VIT_10s0116g01250	VIT_10s0116g01250	this work
beta-galactosidase_VIT_11s0016g00680	VIT_11s0016g00680	this work
beta-galactosidase_VIT_11s0016g02200	VIT_11s0016g02200	this work
beta-galactosidase_VIT_16s0039g00470	VIT_16s0039g00470	this work
beta-galactosidase_VIT_16s0115g00480	VIT_16s0115g00480	this work
beta-galactosidase_VIT_18s0001g02220	VIT_18s0001g02220	this work
beta-galactosidase_VIT_18s0001g02230	VIT_18s0001g02230	this work
beta-galactosidase_VIT_18s0001g13230	VIT_18s0001g13230	this work
Insights into the cell-wall dynamics in grapevine berries during ripening and in response to biotic and abiotic stresses
Giulia Malacarne+, Jorge Lagreze, Barbara Rojas San Martin, Mickael Malnoy, Marco Moretto, Claudio Moser, Lorenza Dalla Costa
+ correspondence to giulia.malacarne@fmach.it, Research and Innovation Centre, Fondazione Edmund Mach, 38098 San Michele all’Adige, Trento, Italy
Plant Molecular Biology
